# Supplementary material for: CXCL12 ameliorates neutrophilia and disease severity in SARS-CoV-2 infection
Source: J Clin Invest. 2025 Jan 7;135(4):e188222. doi: 10.1172/JCI188222 (PMC11827850; doi:10.1172/JCI188222)
Supplement: Supporting data values [file jci-135-188222-s202.xlsx]

## Sheet: Fig. 1A
CD16hi	CD16int/-
4.83	95.17
4.88	95.12
4.05	95.95
7.08	92.92
8.93	91.07
4.71	95.29
11	89
12.4	87.6
19.8	80.2
5.44	94.56
1.94	98.06
8.74	91.26
12.7	87.3
3.21	96.79
6.52	93.48

## Sheet: Fig. 1B
% of CD16int LDNs in neutrophils
	HD	Moderate	Severe
	0.13	0.81	37.6
	0.71	3.4	47.4
	0.071	1.27	13
	0.079	9.93	27
	0.038	39.9	59.3
	0.29	27.2	36.8
	0.021	58.3	39.8
	0.13	0.45	8.19
	0.1	18.7	26.8
	0.43	0.16	6.58
	0.082	0.34	21.8
	0.18	27.2	50.2
	0.43	0.39	29.4
		1.12	14.1
		0.19	10.9
		3.52	0.89
		6.86
		1.62
		46.1
		5.31
		0.019
		2.48
		0.28

## Sheet: Fig. 1D
HD	CP
6.79	69.7
4.05	14.2
3.6	1.73
10.6	36.9
1.89	4.99
1.13	3.39
2.36	19.4
0.52	17.9
0.63	60
0.7

## Sheet: Fig. 1E
Days	% LDN
38	67.8
59	73.4
257	15.6
202	1.89
148	24.6
48	11.9
393	4.27
351	25.2
350	20.3
43	67.8
264	39.7

## Sheet: Fig. 2A
Case 002				Case 003				Case 004
timepoint	CXCL-12	LDN		timepoint	CXCL-12	LDN		timepoint	CXCL-12	LDN
1	3.023	47.7		1				1	2.469	27
2	3.099	59.2		2				2	2.511	31.2
3	7.863	19.3		3	1.992	23.9		3	6.075	9.02
4	6.4	21.4		4	2.499	40.1		4	6.05	10.5
5	6.563	16.6		5	5.938	27.4		5	6.463	9.26
6	6.763	13		6	7.288	26.7		6	7.473	7.19
7	7.628	4.03		7	7.029	7.17		7
Case 005				Case 009				Case 094
timepoint	CXCL-12	LDN		timepoint	CXCL-12	LDN		timepoint	CXCL-12	LDN
1	1.2988	59.3		1	1.933	9.93		15
2	4.9012	38		2	2.119	1.33		16	2.106	34.4
3	5.528	34.8		3	2.147	0.52		17	1.777	59.5
4	5.406	6.08						18	2.056	15.7
5	4.5712	8.67						19	2.366	6.3
6	3.56	9.96
7	3.4652	6.01

## Sheet: Fig. 2C
Case 008				Case 012				Case 014
timepoint	CXCL-12	LDN		timepoint	CXCL-12	LDN		timepoint	CXCL-12	LDN
1	1.489	1.63		1	1.657	9.17		1	2.1375	2.03
2	3.819	0.47		2	7.3015	39.8		2	2.358	1.04
3	4.794	0.305		3	6.7085	49.4		3	2.7	9.75
4				4	6.039	47.4		4	3.471	7.58
5	3.9815	2.44		5	3.7375	71.9		5	2.7815	12.56
6	6.4855	2.51		6				6	0.996	16.11
7	8.176	2.57						7
8	4.5875	13.1
9
10	1.115	14.65
Case 036				Case 083				Case 090
timepoint	CXCL-12	LDN		timepoint	CXCL-12	LDN		timepoint	CXCL-12	LDN
1	3.219	2.54		1	3.075	6.83		1	1.998	2.59
2	4.421	0.66		2				2	2.021	23.1
3	4.541	5.58		3	2.902	15.5		3
4	3.372	7.92		4	3.236	17.5		4	1.947	38.8
5	3.266	14.09		5
6				6
Case 091				Case 102				Case 056
timepoint	CXCL-12	LDN		timepoint	CXCL-12	LDN		timepoint	CXCL-12	LDN
10	1.871	6.05		1	1.969	22.8		1	2.769	0.37
11	1.846	6.94		2	2.356	25		2	4.186	0.519
12	2.51	14.9		3	2.046	13.5		3	4.26	33.7
13	2.136	15.9		4	1.466	23.5		4	5.01	81.3
14				5	1.02	67.6
15
16	1.68	20.3

## Sheet: Fig. 3A
dpi	old-mock					old-5000pfu					old-2000pfu					old-1000pfu
0	100	100	100	100	100	100	100	100	100	100	100	100	100	100	100	100	100	100	100	100
1	98	99	97	101	98	102.85	95.0495	95.842	93.2939	94.3878	101	96.1864	103.968	103.072	93.2203	101	96.1864	103.968	103.072	100.366
2	95.8115	97.4093	96.0591	98.9247	97.79	94.2993	92.3267	94.8025	92.7022	92.3469	94.3333	90.2542	92.91	96.2457	72.8814	94.3333	90.2542	92.91	96.2457	94.8718
3	94	92	93	95	95	89.3112	89.604	88.9813	87.3767	89.2857	90.3333	80.5085	89.0476	88.7372	70.2179	90.3333	80.5085	89.0476	88.7372	84.2491
4	96.8586	94.3005	94.5813	96.2366	95.5801	85.9857	85.6436	85.6549	83.2347	85.7143	81	76.2712	84.0212	91.1263	69.7337	81	76.2712	84.0212	91.1263	84.6154
5	93	95	93	94	92	80.7601	86.3861	86.0707	79.6844	83.6735	74.6667	71.1864	79.2593	93.1741	70.2179	74.6667	71.1864	79.2593	93.1741	89.7436
6	92.1466	96.8912	93.5961	95.6989	96.1326	77.9097			79.8817		76.6543	73.2203	76.0289	88	72.8814	76.6543	73.2203	76.0289	88	86.3768
7	93	97	91	97	96						78.8476	72.8814	71.3357	81.3333		78.8476	77.8814	81.3357	81.3333	81.6667
8	98.4293	101.036	89.6552	99.4624	96.1326						81.7844	70.2179		79		81.7844	80.2179	87.55	79	76.5942
9	99	100	92	100	98						85.4647	71.7337		74.6667		85.4647	81.7337	86.34	84.6667	78.9855
10	101.571	100.518	99.0148	101.075	100.552						82.119	70.2179		74.6667		82.119	90.2179	88.92	84.6667	82.6087
11	102	100	101	102	100						80.2602	72.8814		76.3333		80.2602	92.8814	90.13	86.3333	86.4493
12	104.712	102.591	100.985	103.226	101.105						83.5	77.4		78.5		83.5	97.4	93.25	88.5	93.7545
13	103	102	99	104	102						85.4	75.8		79.2		85.4	95.8	95.79	89.2	100.975
14	104	100	101	104	100						88.9	83.2		84.3		88.9	93.2	99.28	94.3	99.2

## Sheet: Fig. 3B
dpi	old-mock	old-5000pfu	old-2000pfu	old-1000pfu
15	0
15	0
15	0
15	0
15	0
7		1
6		1
6		1
7		1
6		1
15			0
15			0
8			1
15			0
7			1
14.8				0
14.8				0
14.8				0
14.8				0
14.8				0

## Sheet: Fig. 3C
dpi	old-mock					old-1000pfu					old-2000pfu					old-5000pfu
2						57890000	45320000	55398000	23457000	25778000	220000000	155000000	80000000	76000000	66500000	65000000	285000000	100000000	78000000	135000000
5						520	660	250	1020	880	1000	3500	2500	1500	5500	55000	13000	50000	90000	120000

## Sheet: Fig. 3D
dpi	old-mock								old-1000pfu								old-2000pfu								old-5000pfu
0	131688	293391	309089	332309	231750				285274	228965	248863	251789	152252	234478	257798	198864	179610	237840	301500	264690	232290	307982	278864	257983	199740	234750	264720	265950	300690	287964	302213	198875
5	111943	292053	312912	256491	213707				324483	254276	267542	307625	175483	257789	287249	204438	229054	328598	421362	488509	329432	401253	357789	378896	289554	449709	556798	468072	475090	415564	453892	278963
10	129054	328598	399089	319340	243338				393259	277688	257243	248849	151756	278962	307986	229986	223308	479266	353762	341592	267249	398872	327637	387793
15	151441	299259	362271	327986	243338				304421	236789	248874	265562	178893	234456	298872	226542	205436	469043	465117	500582	353081	356479	307792	407251

[truncated: 45 more sheets: Fig. 3E, Fig. 3F, Fig. 3G, Fig. 3J, Fig. 3K, Fig. 3L, Fig. 3M, Fig. 4A, Fig. 4B, Fig. 4C, Fig. 4D, Fig. 4E, Fig. 5A, Fig. 5D, Fig. 5E, Fig. 6B, FIG. 6C, Fig. 6D, Fig. 6F, Fig. 6G …]
